# Supplementary material for: 3D Modeling: Insights into the Metabolic Reprogramming of Cholangiocarcinoma Cells
Source: Cells. 2024 Sep 13;13(18):1536. doi: 10.3390/cells13181536 (PMC11430555; doi:10.3390/cells13181536)
Supplement: Supplementary file 1 [file cells-13-01536-s001.zip]

Archive with 1 entries (1 files):
- cells-3202049-supplementary.pdf
